# Supplementary material for: ﻿A new species of Neotoxoscelus Fisher, 1921 (Coleoptera, Buprestidae) from South Korea, with an updated checklist
Source: Zookeys. 2022 Jul 20;1114:11–9. doi: 10.3897/zookeys.1114.81696 (PMC9848798; doi:10.3897/zookeys.1114.81696)
Supplement: XML Treatment for Neotoxoscelus [file zookeys.1114.81696-treatment1.xml]

<!DOCTYPE tp:taxon-treatment
  PUBLIC "-//TaxonX//DTD Taxonomic Treatment Publishing DTD v0 20100105//EN" "tax-treatment-NSO.dtd">
<tp:taxon-treatment xmlns:tp="http://www.plazi.org/taxpub"><tp:treatment-meta><kwd-group><label>Taxon classification</label><kwd>
                <named-content content-type="kingdom">Animalia</named-content>
              </kwd><kwd>
                <named-content content-type="order">Coleoptera</named-content>
              </kwd><kwd>
                <named-content content-type="family">Buprestidae</named-content>
              </kwd></kwd-group><mixed-citation publication-type="journal"><person-group><name><surname>Kim</surname><given-names>Donguk</given-names></name><name><surname>Suh</surname><given-names>Sang Jae</given-names></name></person-group><article-title>﻿A new species of <italic><tp:taxon-name><tp:taxon-name-part taxon-name-part-type="genus" reg="Neotoxoscelus">Neotoxoscelus</tp:taxon-name-part></tp:taxon-name></italic> Fisher, 1921 (<tp:taxon-name><tp:taxon-name-part taxon-name-part-type="order">Coleoptera</tp:taxon-name-part></tp:taxon-name>, <tp:taxon-name><tp:taxon-name-part taxon-name-part-type="family">Buprestidae</tp:taxon-name-part></tp:taxon-name>) from South Korea, with an updated checklist</article-title><source>Zookeys</source><day>20</day><month>07</month><year>2022</year><volume>1114</volume><fpage>11</fpage><lpage>19</lpage><pub-id pub-id-type="doi">10.3897/zookeys.1114.81696</pub-id></mixed-citation></tp:treatment-meta><tp:nomenclature><label>﻿Genus</label><tp:taxon-name>
              <object-id xmlns:xlink="http://www.w3.org/1999/xlink" content-type="arpha" xlink:type="simple">62FECCD4-417C-5F27-B4DE-E950021C3000</object-id>
              <tp:taxon-name-part taxon-name-part-type="genus" reg="Neotoxoscelus">Neotoxoscelus</tp:taxon-name-part>
            </tp:taxon-name><tp:taxon-authority>Fisher, 1921</tp:taxon-authority><tp:nomenclature-citation-list><tp:nomenclature-citation><tp:taxon-name>
                  <tp:taxon-name-part taxon-name-part-type="genus" reg="Neotoxoscelus">Neotoxoscelus</tp:taxon-name-part>
                </tp:taxon-name><comment>Fisher, 1921: 418. Type species: <tp:taxon-name><tp:taxon-name-part taxon-name-part-type="genus" reg="Neotoxoscelus">Neotoxoscelus</tp:taxon-name-part><tp:taxon-name-part taxon-name-part-type="species" reg="bakeri">bakeri</tp:taxon-name-part></tp:taxon-name> Fisher, 1921 (fixed by original designation).</comment></tp:nomenclature-citation></tp:nomenclature-citation-list></tp:nomenclature><tp:treatment-sec sec-type="diagnosis" id="SECID0EDKAC"><title>Diagnosis.</title><p>Pronotum convex; inner margin of all tibiae almost straight; no space between tibiae and femora when closed; apical margin of pygidium with a short spinous process in middle part (<xref ref-type="bibr" rid="B5">Fisher 1921</xref>).</p></tp:treatment-sec><ref-list><ref id="B5"><mixed-citation xmlns:xlink="http://www.w3.org/1999/xlink" xlink:type="simple"><person-group><name name-style="western"><surname>Fisher</surname><given-names>WS</given-names></name></person-group> (<year>1921</year>) <article-title>New <tp:taxon-name><tp:taxon-name-part taxon-name-part-type="tribe">Agrilini</tp:taxon-name-part></tp:taxon-name> from the Philippines. Family <tp:taxon-name><tp:taxon-name-part taxon-name-part-type="family">Buprestidae</tp:taxon-name-part></tp:taxon-name>, Tribe <tp:taxon-name><tp:taxon-name-part taxon-name-part-type="tribe">Agrilini</tp:taxon-name-part></tp:taxon-name>.</article-title><source>Philippine Journal of Science</source><volume>18</volume>(<issue>4</issue>): <fpage>349</fpage>–<lpage>447</lpage>.</mixed-citation></ref></ref-list></tp:taxon-treatment>
